# Supplementary material for: Challenges of making healthy lifestyle changes for families in Aotearoa/New Zealand
Source: Public Health Nutr. 2020 Nov 6;24(7):1906–15. doi: 10.1017/S1368980020003699 (PMC8094428; doi:10.1017/S1368980020003699)
Supplement: Supplementary file 1 [file S1368980020003699sup.zip]

Archive with 2 entries (2 files):
- S1368980020003699sup001.docx
- S1368980020003699sup002.docx
